# Supplementary material for: Vision-Related Quality of Life in Patients with Optic Neuropathy: Insights from a Portuguese Single Center Using the NEI-VFQ-25
Source: Neurol Int. 2025 Nov 11;17(11):184. doi: 10.3390/neurolint17110184 (PMC12655186; doi:10.3390/neurolint17110184)
Supplement: Supplementary file 1 [file neurolint-17-00184-s001.zip]

Archive with 3 entries (3 files):
- Final Supplementary_Table_s1_ON_Subgroups.pdf
- manual_cm2000.pdf
- vfq_ia.pdf
